# Supplementary material for: Changes in limiting factors for forager population dynamics in Europe across the last glacial-interglacial transition
Source: Nat Commun. 2022 Sep 6;13:5140. doi: 10.1038/s41467-022-32750-x (PMC9448755; doi:10.1038/s41467-022-32750-x)
Supplement: Supplementary file 4 — Source Data [file 41467_2022_32750_MOESM4_ESM.xlsx]

## Sheet: SourceDataFig_1
Panel - A
Scatterplot Panel - A
X	18535	19139	20545	20597	20218	18696	18986	16736	17281	18164	16891	18195	15932	19418	11068	10224	18815	19306	18005	17562	16749	15831	16463	15853	14024	11229	18609	17874	16835	18043	17685	16854	15472	15622	16088	15262	15533	15389	15.56	15521	15301	15094	13871	14121	18119	17701	17.58	17808	18069
Y	1072	0.964	1597	1.65	1523	1245	1267	1847	1.94	1579	1365	0.984	1342	1848	-0.215	-0.337	1193	0.97	0.778	0.22	0.891	0.542	0.991	0.982	0.613	0.862	0.957	1242	1398	1134	1203	0.639	0.462	0.584	1.38	0.182	0.82	1097	0.467	0.803	0.013	-0.194	0.553	0.386	1251	1.07	1.23	1286	0.944
RedLine Panel - A
x	10224	10329	10434	10539	10643	10748	10853	10958	11062	11167	11272	11377	11482	11586	11691	11796	11901	12005	12.11	12215	12.32	12425	12529	12634	12739	12844	12948	13053	13158	13263	13368	13472	13577	13682	13787	13891	13996	14101	14206	14311	14415	14.52	14625	14.73	14834	14939	15044	15149	15254
Y.SolLin	-0.315	-0.284	-0.252	-0.221	-0.189	-0.157	-0.124	-0.091	-0.055	-0.019	0.019	0.06	0.102	0.147	0.193	0.241	0.29	0.34	0.39	0.44	0.49	0.539	0.587	0.633	0.675	0.715	0.751	0.782	0.809	0.83	0.845	0.855	0.859	0.858	0.851	0.839	0.823	0.803	0.779	0.753	0.726	0.699	0.672	0.647	0.624	0.604	0.589	0.578	0.573
Y.LowDash	-0.757	-0.679	-0.602	-0.528	-0.457	-0.39	-0.328	-0.273	-0.224	-0.18	-0.14	-0.1	-0.06	-0.018	0.026	0.072	0.119	0.167	0.216	0.265	0.315	0.366	0.416	0.466	0.513	0.558	0.598	0.632	0.659	0.679	0.693	0.7	0.701	0.696	0.687	0.673	0.655	0.634	0.609	0.583	0.556	0.529	0.504	0.481	0.462	0.446	0.434	0.427	0.425
Y.HighDash	0.128	0.112	0.098	0.086	0.078	0.076	0.08	0.092	0.113	0.142	0.178	0.22	0.264	0.311	0.36	0.41	0.461	0.512	0.564	0.616	0.665	0.713	0.758	0.799	0.838	0.873	0.904	0.933	0.959	0.981	0.998	1011	1018	1.02	1015	1006	0.991	0.971	0.949	0.924	0.897	0.868	0.84	0.812	0.786	0.762	0.743	0.729	0.721
BlueLine Panel - A
x	10224	10329	10434	10539	10643	10748	10853	10958	11062	11167	11272	11377	11482	11586	11691	11796	11901	12005	12.11	12215	12.32	12425	12529	12634	12739	12844	12948	13053	13158	13263	13368	13472	13577	13682	13787	13891	13996	14101	14206	14311	14415	14.52	14625	14.73	14834	14939	15044	15149	15254
Y.SolLin	0.06	0.117	0.173	0.23	0.286	0.343	0.399	0.456	0.513	0.57	0.626	0.683	0.739	0.794	0.848	0.902	0.954	1004	1052	1099	1142	1184	1222	1258	1291	1.32	1347	1.37	1.39	1408	1423	1435	1444	1451	1456	1459	1461	1.46	1459	1456	1453	1449	1445	1441	1438	1435	1434	1434	1435
Y.LowDash	-0.341	-0.253	-0.167	-0.083	-0.001	0.078	0.153	0.224	0.292	0.357	0.42	0.48	0.54	0.599	0.658	0.715	0.772	0.827	0.88	0.932	0.981	1028	1072	1114	1152	1186	1216	1243	1264	1282	1295	1305	1312	1317	1319	1319	1318	1315	1311	1306	1.3	1294	1288	1283	1277	1273	1.27	1268	1268
Y.HighDash	0.462	0.487	0.513	0.542	0.573	0.608	0.646	0.688	0.734	0.782	0.833	0.885	0.937	0.989	1039	1088	1136	1181	1224	1265	1304	1.34	1372	1402	1.43	1454	1477	1498	1517	1534	1.55	1564	1576	1586	1594	1.6	1604	1606	1607	1606	1606	1604	1602	1.6	1598	1597	1598	1599	1602
PurpleLine Panel - A
x	10224	10329	10434	10539	10643	10748	10853	10958	11062	11167	11272	11377	11482	11586	11691	11796	11901	12005	12.11	12215	12.32	12425	12529	12634	12739	12844	12948	13053	13158	13263	13368	13472	13577	13682	13787	13891	13996	14101	14206	14311	14415	14.52	14625	14.73	14834	14939	15044	15149	15254
Y.SolLin	-0.678	-0.654	-0.63	-0.607	-0.583	-0.559	-0.535	-0.511	-0.487	-0.462	-0.436	-0.41	-0.382	-0.353	-0.321	-0.288	-0.253	-0.216	-0.177	-0.137	-0.095	-0.052	-0.009	0.035	0.077	0.118	0.156	0.19	0.219	0.242	0.258	0.267	0.269	0.264	0.251	0.231	0.205	0.173	0.137	0.098	0.057	0.015	-0.026	-0.065	-0.1	-0.132	-0.159	-0.179	-0.193
Y.LowDash	-1.09	-1021	-0.952	-0.886	-0.823	-0.764	-0.711	-0.664	-0.625	-0.593	-0.566	-0.541	-0.516	-0.489	-0.46	-0.429	-0.396	-0.36	-0.323	-0.283	-0.241	-0.197	-0.151	-0.105	-0.06	-0.018	0.019	0.05	0.074	0.091	0.101	0.104	0.1	0.09	0.074	0.053	0.027	-0.003	-0.037	-0.073	-0.111	-0.149	-0.186	-0.221	-0.253	-0.281	-0.306	-0.327	-0.343
Y.HighDash	-0.266	-0.288	-0.308	-0.327	-0.342	-0.354	-0.359	-0.358	-0.348	-0.331	-0.307	-0.279	-0.249	-0.216	-0.183	-0.147	-0.11	-0.072	-0.032	0.009	0.051	0.092	0.134	0.174	0.215	0.254	0.293	0.33	0.363	0.393	0.416	0.431	0.438	0.437	0.427	0.408	0.382	0.349	0.31	0.268	0.224	0.179	0.134	0.091	0.052	0.017	-0.011	-0.031	-0.044
Panel - B
Scatterplot Panel - B
X	1421661	1450154	1736003	1720463	1717429	1347977	1932551	924147	1142582	1761532	1424285	1549834	1259894	1745851	451916	347888	1612247	1721316	1510239	1482.37	1254056	1056003	1072504	1019206	703843	541163	1363779	1187289	1178121	1272153	1181405	1427344	1081002	1176043	956022	1021021	1169.83	1130723	1217.59	1189757	1104.73	1040623	707822	760398	1851654	1731813	2336515	1650405	1916128
Y	1072	0.964	1597	1.65	1523	1245	1267	1847	1.94	1579	1365	0.984	1342	1848	-0.215	-0.337	1193	0.97	0.778	0.22	0.891	0.542	0.991	0.982	0.613	0.862	0.957	1242	1398	1134	1203	0.639	0.462	0.584	1.38	0.182	0.82	1097	0.467	0.803	0.013	-0.194	0.553	0.386	1251	1.07	1.23	1286	0.944
RedLine Panel - B
x	347888	367975	388062	408.15	428237	448324	468411	488498	508585	528672	548.76	568847	588934	609021	629108	649195	669282	689.37	709457	729544	749631	769718	789805	809892	829979	850067	870154	890241	910328	930415	950502	970589	990677	1010764	1030851	1050938	1071025	1091112	1111199	1131287	1151374	1171461	1191548	1211635	1231722	1251809	1271896	1291984	1312071
Y.SolLin	-0.482	-0.37	-0.258	-0.147	-0.037	0.07	0.174	0.274	0.368	0.456	0.538	0.612	0.68	0.74	0.794	0.84	0.878	0.91	0.934	0.95	0.96	0.962	0.958	0.948	0.933	0.914	0.892	0.868	0.842	0.816	0.792	0.77	0.751	0.737	0.728	0.725	0.727	0.734	0.746	0.761	0.778	0.796	0.813	0.828	0.84	0.848	0.853	0.853	0.851
Y.LowDash	-0.854	-0.688	-0.525	-0.369	-0.222	-0.089	0.028	0.131	0.224	0.31	0.39	0.463	0.528	0.585	0.632	0.671	0.701	0.725	0.743	0.754	0.759	0.757	0.749	0.735	0.717	0.695	0.671	0.647	0.624	0.603	0.584	0.568	0.555	0.544	0.536	0.532	0.534	0.542	0.554	0.57	0.586	0.601	0.613	0.622	0.626	0.627	0.626	0.622	0.616
Y.HighDash	-0.11	-0.052	0.009	0.075	0.148	0.23	0.321	0.417	0.513	0.603	0.686	0.762	0.832	0.896	0.955	1009	1055	1094	1125	1147	1161	1167	1167	1.16	1149	1133	1113	1088	1.06	1.03	0.999	0.971	0.947	0.93	0.92	0.917	0.919	0.927	0.938	0.953	0.971	0.991	1012	1034	1053	1069	1.08	1085	1087
BlueLine Panel - B
x	347888	367975	388062	408.15	428237	448324	468411	488498	508585	528672	548.76	568847	588934	609021	629108	649195	669282	689.37	709457	729544	749631	769718	789805	809892	829979	850067	870154	890241	910328	930415	950502	970589	990677	1010764	1030851	1050938	1071025	1091112	1111199	1131287	1151374	1171461	1191548	1211635	1231722	1251809	1271896	1291984	1312071
Y.SolLin	0.281	0.381	0.481	0.581	0.679	0.775	0.868	0.956	1039	1116	1187	1251	1309	1361	1407	1447	1483	1515	1542	1566	1586	1603	1616	1626	1634	1638	1.64	1.64	1637	1632	1626	1618	1.61	1601	1592	1583	1574	1567	1559	1553	1547	1541	1535	1.53	1525	1519	1514	1509	1504
Y.LowDash	-0.295	-0.135	0.023	0.178	0.329	0.472	0.605	0.728	0.839	0.938	1024	1097	1159	1208	1248	1281	1307	1329	1347	1363	1377	1388	1397	1403	1407	1408	1406	1402	1397	1.39	1381	1371	1.36	1349	1337	1326	1318	1311	1307	1305	1303	1303	1301	1299	1295	1.29	1283	1274	1265
Y.HighDash	0.857	0.897	0.939	0.983	1.03	1079	1.13	1184	1239	1295	1.35	1405	1459	1513	1565	1614	1.66	1701	1737	1768	1795	1817	1835	1849	1.86	1869	1874	1877	1877	1875	1871	1865	1859	1853	1847	1839	1831	1822	1812	1801	1.79	1779	1.77	1761	1754	1749	1745	1743	1743
PurpleLine Panel - B
x	347888	367975	388062	408.15	428237	448324	468411	488498	508585	528672	548.76	568847	588934	609021	629108	649195	669282	689.37	709457	729544	749631	769718	789805	809892	829979	850067	870154	890241	910328	930415	950502	970589	990677	1010764	1030851	1050938	1071025	1091112	1111199	1131287	1151374	1171461	1191548	1211635	1231722	1251809	1271896	1291984	1312071
Y.SolLin	-0.814	-0.742	-0.67	-0.597	-0.523	-0.449	-0.372	-0.294	-0.215	-0.137	-0.06	0.013	0.08	0.14	0.19	0.229	0.256	0.272	0.274	0.266	0.247	0.219	0.184	0.145	0.102	0.058	0.016	-0.024	-0.059	-0.089	-0.111	-0.126	-0.133	-0.133	-0.127	-0.116	-0.102	-0.084	-0.065	-0.045	-0.026	-0.008	0.008	0.022	0.034	0.045	0.053	0.061	0.067
Y.LowDash	-1128	-1009	-0.892	-0.779	-0.671	-0.573	-0.484	-0.404	-0.328	-0.255	-0.183	-0.114	-0.052	0.002	0.046	0.08	0.101	0.111	0.109	0.096	0.073	0.041	0.001	-0.045	-0.093	-0.141	-0.187	-0.228	-0.261	-0.285	-0.3	-0.306	-0.305	-0.299	-0.289	-0.278	-0.264	-0.25	-0.236	-0.223	-0.212	-0.204	-0.198	-0.194	-0.191	-0.189	-0.186	-0.183	-0.18
Y.HighDash	-0.501	-0.475	-0.448	-0.415	-0.375	-0.324	-0.26	-0.184	-0.102	-0.018	0.063	0.141	0.213	0.278	0.333	0.379	0.412	0.432	0.44	0.436	0.421	0.398	0.368	0.334	0.297	0.258	0.218	0.179	0.142	0.108	0.078	0.055	0.039	0.033	0.035	0.045	0.061	0.082	0.107	0.133	0.161	0.188	0.214	0.238	0.26	0.278	0.293	0.305	0.313
Panel - C
Scatterplot Panel - C
X	2538475	2546989	2462316	2556199	2564663	2489455	2111748	2109977	2413793	1994983	1517923	1376779	1776705	2609393	183.25	149697	2586293	2481253	1816651	2544392	2226332	1978839	1709109	1822139	1790738	647242	2016113	2020025	1520873	1955523	2223759	1118969	1108.95	714986	957537	1143783	783724	662812	591924	587122	612621	286204	1246811	433425	1690983	1609449	1206781	1918111	1816651
Y	1072	0.964	1597	1.65	1523	1245	1267	1847	1.94	1579	1365	0.984	1342	1848	-0.215	-0.337	1193	0.97	0.778	0.22	0.891	0.542	0.991	0.982	0.613	0.862	0.957	1242	1398	1134	1203	0.639	0.462	0.584	1.38	0.182	0.82	1097	0.467	0.803	0.013	-0.194	0.553	0.386	1251	1.07	1.23	1286	0.944
RedLine Panel - C
x	149697	174542	199388	224233	249079	273924	298.77	323615	348.46	373306	398151	422997	447842	472687	497533	522378	547224	572069	596914	621.76	646605	671451	696296	721142	745987	770832	795678	820523	845369	870214	895059	919905	944.75	969596	994441	1019286	1044132	1068977	1093823	1118668	1143514	1168359	1193204	1218.05	1242895	1267741	1292586	1317431	1342277
Y.SolLin	0.143	0.161	0.179	0.197	0.215	0.233	0.25	0.268	0.286	0.304	0.322	0.34	0.358	0.376	0.394	0.412	0.43	0.448	0.467	0.485	0.503	0.522	0.54	0.558	0.576	0.594	0.611	0.629	0.646	0.663	0.68	0.697	0.713	0.729	0.745	0.761	0.776	0.792	0.807	0.821	0.836	0.85	0.865	0.879	0.892	0.906	0.919	0.932	0.945
Y.LowDash	-0.03	-0.003	0.024	0.05	0.076	0.101	0.125	0.149	0.173	0.196	0.218	0.24	0.261	0.282	0.302	0.321	0.34	0.359	0.377	0.394	0.412	0.429	0.446	0.462	0.478	0.494	0.51	0.525	0.54	0.555	0.57	0.585	0.599	0.614	0.628	0.642	0.655	0.669	0.682	0.695	0.708	0.721	0.734	0.747	0.76	0.772	0.784	0.797	0.809
Y.HighDash	0.316	0.325	0.334	0.344	0.354	0.364	0.375	0.387	0.399	0.412	0.426	0.44	0.454	0.47	0.486	0.503	0.52	0.538	0.557	0.576	0.595	0.614	0.634	0.654	0.673	0.693	0.713	0.732	0.752	0.771	0.79	0.808	0.827	0.845	0.863	0.88	0.897	0.914	0.931	0.948	0.964	0.979	0.995	1.01	1025	1039	1054	1068	1081
BlueLine Panel - C
x	149697	174542	199388	224233	249079	273924	298.77	323615	348.46	373306	398151	422997	447842	472687	497533	522378	547224	572069	596914	621.76	646605	671451	696296	721142	745987	770832	795678	820523	845369	870214	895059	919905	944.75	969596	994441	1019286	1044132	1068977	1093823	1118668	1143514	1168359	1193204	1218.05	1242895	1267741	1292586	1317431	1342277
Y.SolLin	1058	1067	1075	1084	1093	1101	1.11	1118	1127	1136	1144	1153	1161	1.17	1179	1187	1196	1204	1213	1222	1.23	1239	1248	1256	1265	1273	1282	1291	1299	1308	1316	1325	1334	1342	1351	1359	1368	1377	1385	1394	1403	1411	1.42	1428	1437	1446	1454	1463	1471
Y.LowDash	0.951	0.962	0.972	0.983	0.993	1003	1014	1024	1034	1044	1055	1065	1075	1085	1095	1105	1115	1125	1135	1145	1155	1165	1175	1184	1194	1203	1213	1222	1232	1241	1.25	1.26	1269	1278	1287	1295	1304	1313	1322	1.33	1339	1347	1355	1363	1372	1.38	1388	1396	1403
Y.HighDash	1165	1172	1179	1185	1192	1199	1206	1213	1.22	1227	1234	1241	1248	1255	1262	1269	1276	1284	1291	1298	1306	1313	1.32	1328	1336	1343	1351	1359	1367	1374	1382	1.39	1399	1407	1415	1423	1432	1.44	1449	1458	1466	1475	1484	1493	1502	1512	1521	1.53	1539
PurpleLine Panel - C
x	149697	174542	199388	224233	249079	273924	298.77	323615	348.46	373306	398151	422997	447842	472687	497533	522378	547224	572069	596914	621.76	646605	671451	696296	721142	745987	770832	795678	820523	845369	870214	895059	919905	944.75	969596	994441	1019286	1044132	1068977	1093823	1118668	1143514	1168359	1193204	1218.05	1242895	1267741	1292586	1317431	1342277
Y.SolLin	-0.527	-0.508	-0.49	-0.471	-0.453	-0.434	-0.415	-0.397	-0.379	-0.36	-0.342	-0.324	-0.305	-0.287	-0.268	-0.249	-0.23	-0.211	-0.192	-0.172	-0.152	-0.132	-0.112	-0.092	-0.072	-0.052	-0.031	-0.011	0.009	0.03	0.05	0.07	0.09	0.11	0.129	0.149	0.169	0.188	0.208	0.227	0.246	0.265	0.284	0.303	0.321	0.34	0.358	0.376	0.394
Y.LowDash	-0.707	-0.677	-0.648	-0.619	-0.591	-0.564	-0.537	-0.512	-0.487	-0.464	-0.441	-0.419	-0.398	-0.378	-0.359	-0.34	-0.321	-0.303	-0.286	-0.268	-0.251	-0.233	-0.216	-0.199	-0.181	-0.164	-0.147	-0.129	-0.112	-0.095	-0.077	-0.06	-0.042	-0.025	-0.008	0.01	0.027	0.044	0.061	0.078	0.095	0.112	0.129	0.145	0.162	0.179	0.195	0.211	0.228
Y.HighDash	-0.347	-0.339	-0.332	-0.323	-0.314	-0.304	-0.294	-0.282	-0.27	-0.257	-0.243	-0.228	-0.212	-0.195	-0.177	-0.159	-0.139	-0.119	-0.098	-0.076	-0.054	-0.032	-0.009	0.014	0.038	0.061	0.084	0.107	0.131	0.154	0.176	0.199	0.222	0.244	0.266	0.289	0.311	0.333	0.354	0.376	0.397	0.419	0.44	0.46	0.481	0.501	0.521	0.541	0.56
Panel - D
Scatterplot Panel - D
X	24722	24979	26333	25825	25305	23985	25189	18522	20056	23536	20306	23341	15191	25366	-36715	-29285	25531	25573	23667	22278	22286	16252	18957	16904	10202	0.703	24305	22.79	21813	23354	22532	20958	16256	16622	17885	15354	16184	15164	15946	15634	14226	11991	8713	9121	23874	23179	23559	23382	23896
Y	1072	0.964	1597	1.65	1523	1245	1267	1847	1.94	1579	1365	0.984	1342	1848	-0.215	-0.337	1193	0.97	0.778	0.22	0.891	0.542	0.991	0.982	0.613	0.862	0.957	1242	1398	1134	1203	0.639	0.462	0.584	1.38	0.182	0.82	1097	0.467	0.803	0.013	-0.194	0.553	0.386	1251	1.07	1.23	1286	0.944
RedLine Panel - D
x	-36715	-36078	-35441	-34804	-34168	-33531	-32894	-32257	-31.62	-30983	-30347	-29.71	-29073	-28436	-27799	-27162	-26525	-25889	-25252	-24615	-23978	-23341	-22704	-22068	-21431	-20794	-20157	-19.52	-18883	-18247	-17.61	-16973	-16336	-15699	-15062	-14425	-13789	-13152	-12515	-11878	-11241	-10604	-9968	-9331	-8694	-8057	-7.42	-6783	-6146
Y.SolLin	-0.365	-0.352	-0.339	-0.325	-0.312	-0.299	-0.286	-0.273	-0.26	-0.247	-0.234	-0.221	-0.207	-0.194	-0.181	-0.168	-0.155	-0.142	-0.129	-0.116	-0.103	-0.091	-0.078	-0.066	-0.054	-0.043	-0.032	-0.022	-0.012	-0.002	0.008	0.017	0.027	0.038	0.049	0.061	0.074	0.089	0.105	0.123	0.143	0.165	0.19	0.218	0.248	0.282	0.319	0.36	0.404
Y.LowDash	-1066	-0.996	-0.928	-0.864	-0.804	-0.749	-0.7	-0.656	-0.617	-0.583	-0.553	-0.526	-0.5	-0.475	-0.45	-0.424	-0.398	-0.372	-0.347	-0.323	-0.302	-0.284	-0.269	-0.257	-0.247	-0.241	-0.236	-0.234	-0.235	-0.237	-0.24	-0.243	-0.246	-0.246	-0.245	-0.24	-0.233	-0.221	-0.206	-0.187	-0.164	-0.138	-0.107	-0.071	-0.031	0.015	0.065	0.121	0.182
Y.HighDash	0.335	0.292	0.251	0.213	0.18	0.151	0.128	0.11	0.098	0.09	0.086	0.085	0.085	0.086	0.087	0.087	0.088	0.088	0.089	0.091	0.095	0.102	0.112	0.124	0.139	0.154	0.172	0.191	0.211	0.233	0.255	0.278	0.3	0.322	0.342	0.362	0.381	0.399	0.416	0.433	0.45	0.468	0.487	0.507	0.527	0.55	0.573	0.599	0.626
BlueLine Panel - D
x	-36715	-36078	-35441	-34804	-34168	-33531	-32894	-32257	-31.62	-30983	-30347	-29.71	-29073	-28436	-27799	-27162	-26525	-25889	-25252	-24615	-23978	-23341	-22704	-22068	-21431	-20794	-20157	-19.52	-18883	-18247	-17.61	-16973	-16336	-15699	-15062	-14425	-13789	-13152	-12515	-11878	-11241	-10604	-9968	-9331	-8694	-8057	-7.42	-6783	-6146
Y.SolLin	-0.069	-0.051	-0.034	-0.016	0.002	0.02	0.037	0.055	0.073	0.091	0.109	0.127	0.146	0.164	0.182	0.201	0.22	0.239	0.258	0.277	0.296	0.316	0.336	0.356	0.377	0.398	0.419	0.441	0.464	0.487	0.51	0.535	0.56	0.586	0.613	0.641	0.669	0.698	0.728	0.758	0.789	0.821	0.854	0.887	0.92	0.954	0.989	1024	1059
Y.LowDash	-0.457	-0.416	-0.376	-0.338	-0.301	-0.266	-0.232	-0.199	-0.168	-0.138	-0.109	-0.081	-0.054	-0.027	0	0.026	0.052	0.078	0.103	0.127	0.15	0.171	0.191	0.21	0.227	0.243	0.259	0.274	0.29	0.306	0.324	0.342	0.361	0.383	0.406	0.43	0.457	0.485	0.515	0.546	0.579	0.614	0.65	0.687	0.726	0.766	0.807	0.85	0.894
Y.HighDash	0.319	0.314	0.309	0.306	0.305	0.305	0.306	0.309	0.314	0.32	0.327	0.336	0.345	0.355	0.365	0.376	0.387	0.399	0.412	0.427	0.443	0.461	0.481	0.503	0.527	0.552	0.579	0.608	0.637	0.667	0.697	0.728	0.759	0.79	0.82	0.851	0.881	0.911	0.941	0.97	1	1029	1058	1086	1115	1143	1.17	1197	1224
PurpleLine Panel - D
x	-36715	-36078	-35441	-34804	-34168	-33531	-32894	-32257	-31.62	-30983	-30347	-29.71	-29073	-28436	-27799	-27162	-26525	-25889	-25252	-24615	-23978	-23341	-22704	-22068	-21431	-20794	-20157	-19.52	-18883	-18247	-17.61	-16973	-16336	-15699	-15062	-14425	-13789	-13152	-12515	-11878	-11241	-10604	-9968	-9331	-8694	-8057	-7.42	-6783	-6146
Y.SolLin	-0.684	-0.674	-0.663	-0.653	-0.643	-0.633	-0.623	-0.613	-0.604	-0.595	-0.586	-0.577	-0.568	-0.559	-0.551	-0.542	-0.533	-0.524	-0.514	-0.504	-0.493	-0.481	-0.469	-0.456	-0.442	-0.427	-0.413	-0.398	-0.383	-0.368	-0.353	-0.339	-0.324	-0.31	-0.296	-0.283	-0.269	-0.255	-0.24	-0.225	-0.21	-0.193	-0.176	-0.157	-0.137	-0.116	-0.092	-0.068	-0.041
Y.LowDash	-1368	-1296	-1226	-1158	-1094	-1034	-0.979	-0.929	-0.886	-0.849	-0.819	-0.795	-0.775	-0.758	-0.743	-0.729	-0.714	-0.699	-0.684	-0.668	-0.653	-0.637	-0.622	-0.608	-0.594	-0.581	-0.57	-0.561	-0.554	-0.549	-0.547	-0.545	-0.543	-0.541	-0.538	-0.532	-0.525	-0.516	-0.504	-0.489	-0.472	-0.451	-0.428	-0.402	-0.372	-0.339	-0.302	-0.262	-0.219
Y.HighDash	0	-0.051	-0.101	-0.148	-0.192	-0.232	-0.268	-0.298	-0.322	-0.34	-0.352	-0.359	-0.361	-0.361	-0.359	-0.355	-0.352	-0.348	-0.344	-0.339	-0.333	-0.325	-0.315	-0.303	-0.29	-0.274	-0.256	-0.235	-0.212	-0.187	-0.16	-0.132	-0.105	-0.08	-0.055	-0.033	-0.012	0.006	0.023	0.038	0.052	0.065	0.077	0.088	0.098	0.108	0.117	0.127	0.137
Panel - E
Scatterplot Panel - E
X	31373	30463	31.3	31307	31523	30035	33953	25997	28819	34218	32418	33538	34681	32399	19469	11474	32355	31944	32451	32724	33304	31448	30952	30773	23163	13.94	30579	29239	31.55	30008	29569	35204	33076	34976	27983	33557	35092	36001	36587	36365	36084	36652	26214	28414	35107	35487	38.12	34667	35.77
Y	1072	0.964	1597	1.65	1523	1245	1267	1847	1.94	1579	1365	0.984	1342	1848	-0.215	-0.337	1193	0.97	0.778	0.22	0.891	0.542	0.991	0.982	0.613	0.862	0.957	1242	1398	1134	1203	0.639	0.462	0.584	1.38	0.182	0.82	1097	0.467	0.803	0.013	-0.194	0.553	0.386	1251	1.07	1.23	1286	0.944
RedLine Panel - E
x	11474	11787	12.1	12412	12725	13038	13351	13664	13977	14.29	14603	14915	15228	15541	15854	16167	16.48	16793	17106	17418	17731	18044	18357	18.67	18983	19296	19609	19921	20234	20547	20.86	21173	21486	21799	22112	22425	22737	23.05	23363	23676	23989	24302	24615	24928	25.24	25553	25866	26179	26492
Y.SolLin	-0.054	-0.032	-0.011	0.009	0.028	0.044	0.057	0.068	0.074	0.076	0.073	0.067	0.056	0.041	0.022	0.001	-0.021	-0.044	-0.066	-0.085	-0.1	-0.11	-0.113	-0.108	-0.093	-0.069	-0.036	0.008	0.061	0.121	0.187	0.257	0.329	0.401	0.472	0.54	0.604	0.662	0.713	0.757	0.795	0.826	0.852	0.872	0.888	0.901	0.911	0.919	0.926
Y.LowDash	-0.736	-0.647	-0.562	-0.482	-0.41	-0.348	-0.298	-0.26	-0.236	-0.224	-0.222	-0.227	-0.237	-0.25	-0.265	-0.28	-0.295	-0.308	-0.321	-0.331	-0.338	-0.342	-0.34	-0.332	-0.314	-0.287	-0.248	-0.2	-0.143	-0.08	-0.013	0.055	0.124	0.191	0.257	0.32	0.38	0.437	0.489	0.535	0.575	0.608	0.635	0.656	0.672	0.685	0.696	0.707	0.717
Y.HighDash	0.627	0.582	0.539	0.5	0.465	0.436	0.413	0.395	0.383	0.375	0.368	0.36	0.348	0.332	0.31	0.283	0.252	0.22	0.189	0.161	0.138	0.122	0.115	0.116	0.127	0.148	0.177	0.217	0.265	0.322	0.387	0.458	0.534	0.611	0.688	0.761	0.827	0.886	0.937	0.979	1014	1044	1068	1089	1105	1117	1126	1132	1135
BlueLine Panel - E
x	11474	11787	12.1	12412	12725	13038	13351	13664	13977	14.29	14603	14915	15228	15541	15854	16167	16.48	16793	17106	17418	17731	18044	18357	18.67	18983	19296	19609	19921	20234	20547	20.86	21173	21486	21799	22112	22425	22737	23.05	23363	23676	23989	24302	24615	24928	25.24	25553	25866	26179	26492
Y.SolLin	1039	1017	0.995	0.972	0.948	0.923	0.897	0.869	0.839	0.807	0.773	0.738	0.702	0.665	0.627	0.59	0.555	0.522	0.493	0.469	0.451	0.44	0.438	0.446	0.463	0.491	0.53	0.579	0.638	0.705	0.778	0.856	0.938	1.02	1102	1181	1255	1324	1387	1441	1488	1528	1.56	1585	1603	1615	1622	1624	1624
Y.LowDash	-0.003	0.077	0.153	0.226	0.292	0.35	0.397	0.432	0.453	0.458	0.448	0.425	0.393	0.356	0.317	0.28	0.246	0.216	0.192	0.174	0.162	0.156	0.159	0.17	0.19	0.221	0.264	0.317	0.381	0.453	0.532	0.615	0.7	0.786	0.871	0.954	1032	1105	1171	1228	1276	1314	1342	1361	1372	1376	1377	1374	1.37
Y.HighDash	2082	1958	1836	1718	1605	1497	1397	1305	1225	1156	1099	1051	1011	0.973	0.937	0.901	0.864	0.827	0.793	0.764	0.74	0.724	0.718	0.722	0.736	0.761	0.796	0.841	0.895	0.956	1025	1098	1175	1254	1332	1408	1479	1544	1603	1655	1701	1742	1778	1809	1834	1853	1867	1875	1878
PurpleLine Panel - E
x	11474	11787	12.1	12412	12725	13038	13351	13664	13977	14.29	14603	14915	15228	15541	15854	16167	16.48	16793	17106	17418	17731	18044	18357	18.67	18983	19296	19609	19921	20234	20547	20.86	21173	21486	21799	22112	22425	22737	23.05	23363	23676	23989	24302	24615	24928	25.24	25553	25866	26179	26492
Y.SolLin	-0.597	-0.595	-0.593	-0.59	-0.588	-0.585	-0.583	-0.581	-0.578	-0.576	-0.573	-0.57	-0.567	-0.563	-0.559	-0.555	-0.549	-0.543	-0.535	-0.527	-0.517	-0.506	-0.493	-0.479	-0.463	-0.445	-0.425	-0.404	-0.382	-0.358	-0.333	-0.307	-0.28	-0.253	-0.225	-0.197	-0.169	-0.141	-0.114	-0.087	-0.06	-0.034	-0.008	0.016	0.041	0.064	0.087	0.108	0.129
Y.LowDash	-1064	-1031	-1	-0.97	-0.941	-0.914	-0.89	-0.867	-0.846	-0.827	-0.81	-0.795	-0.78	-0.766	-0.753	-0.74	-0.727	-0.713	-0.7	-0.686	-0.671	-0.656	-0.64	-0.623	-0.604	-0.585	-0.563	-0.541	-0.517	-0.493	-0.469	-0.444	-0.42	-0.395	-0.371	-0.346	-0.321	-0.295	-0.269	-0.243	-0.216	-0.19	-0.164	-0.138	-0.112	-0.087	-0.063	-0.039	-0.016
Y.HighDash	-0.131	-0.159	-0.185	-0.211	-0.234	-0.256	-0.276	-0.295	-0.31	-0.324	-0.336	-0.346	-0.354	-0.36	-0.365	-0.369	-0.371	-0.372	-0.371	-0.368	-0.363	-0.355	-0.346	-0.334	-0.321	-0.305	-0.288	-0.268	-0.247	-0.223	-0.197	-0.17	-0.14	-0.11	-0.079	-0.048	-0.017	0.013	0.042	0.069	0.096	0.122	0.147	0.171	0.193	0.215	0.236	0.256	0.274
Panel - F
Scatterplot Panel - F
X	37573	32679	49841	78036	95.92	51604	157.73	120078	174853	204608	257913	165372	493078	119106	2009753	1415.44	56458	95292	120716	186624	98477	360493	202464	294621	302986	353888	59677	57369	92979	65027	70516	263458	329379	359754	153134	324644	387356	425425	426273	429919	469902	573904	350884	477805	198806	224648	292191	187914	207299
Y	1072	0.964	1597	1.65	1523	1245	1267	1847	1.94	1579	1365	0.984	1342	1848	-0.215	-0.337	1193	0.97	0.778	0.22	0.891	0.542	0.991	0.982	0.613	0.862	0.957	1242	1398	1134	1203	0.639	0.462	0.584	1.38	0.182	0.82	1097	0.467	0.803	0.013	-0.194	0.553	0.386	1251	1.07	1.23	1286	0.944
RedLine Panel - F
x	32679	52649	72.62	92.59	112.56	132531	152501	172472	192442	212413	232383	252354	272324	292294	312265	332235	352206	372176	392147	412117	432088	452058	472029	491999	511969	531.94	551.91	571881	591851	611822	631792	651763	671733	691703	711674	731644	751615	771585	791556	811526	831497	851467	871437	891408	911378	931349	951319	971.29	991.26
Y.SolLin	1294	1283	1272	1.26	1248	1234	1217	1198	1176	1.15	1.12	1086	1047	1005	0.96	0.912	0.862	0.812	0.762	0.714	0.67	0.631	0.598	0.571	0.553	0.542	0.538	0.543	0.554	0.573	0.596	0.622	0.649	0.675	0.697	0.713	0.722	0.722	0.713	0.695	0.669	0.635	0.596	0.551	0.504	0.455	0.406	0.358	0.311
Y.LowDash	1022	1051	1073	1087	1089	1079	1061	1037	1012	0.985	0.957	0.927	0.892	0.852	0.807	0.757	0.705	0.652	0.6	0.552	0.508	0.469	0.437	0.411	0.394	0.384	0.382	0.388	0.403	0.425	0.452	0.481	0.509	0.534	0.554	0.568	0.577	0.578	0.57	0.552	0.523	0.484	0.436	0.38	0.321	0.26	0.199	0.139	0.081
Y.HighDash	1565	1515	1.47	1434	1406	1388	1374	1359	1.34	1314	1282	1244	1203	1159	1113	1067	1019	0.971	0.924	0.877	0.833	0.793	0.759	0.731	0.711	0.699	0.695	0.697	0.706	0.72	0.74	0.764	0.79	0.816	0.84	0.858	0.867	0.866	0.856	0.838	0.814	0.786	0.756	0.722	0.687	0.651	0.614	0.577	0.541
BlueLine Panel - F
x	32679	52649	72.62	92.59	112.56	132531	152501	172472	192442	212413	232383	252354	272324	292294	312265	332235	352206	372176	392147	412117	432088	452058	472029	491999	511969	531.94	551.91	571881	591851	611822	631792	651763	671733	691703	711674	731644	751615	771585	791556	811526	831497	851467	871437	891408	911378	931349	951319	971.29	991.26
Y.SolLin	1821	1807	1792	1777	1762	1746	1728	1709	1689	1668	1646	1622	1598	1574	1551	1528	1507	1487	1469	1454	1441	1431	1422	1416	1412	1.41	1408	1408	1407	1406	1403	1.4	1394	1386	1375	1361	1344	1323	1299	1272	1242	1.21	1175	1139	1101	1063	1023	0.984	0.944
Y.LowDash	1568	1581	1591	1598	1.6	1596	1587	1573	1554	1533	1509	1484	1458	1432	1406	1.38	1357	1336	1317	1302	1.29	1281	1275	1272	1271	1271	1274	1277	1281	1284	1288	1289	1287	1282	1272	1257	1237	1213	1183	1148	1109	1066	1.02	0.972	0.922	0.873	0.824	0.775	0.728
Y.HighDash	2075	2033	1994	1957	1924	1895	1869	1846	1825	1803	1782	1.76	1738	1717	1696	1676	1657	1638	1621	1606	1592	1.58	1.57	1561	1554	1548	1543	1538	1533	1527	1519	1511	1501	1.49	1478	1465	1.45	1434	1416	1396	1376	1354	1331	1306	1.28	1252	1223	1193	1161
PurpleLine Panel - F
x	32679	52649	72.62	92.59	112.56	132531	152501	172472	192442	212413	232383	252354	272324	292294	312265	332235	352206	372176	392147	412117	432088	452058	472029	491999	511969	531.94	551.91	571881	591851	611822	631792	651763	671733	691703	711674	731644	751615	771585	791556	811526	831497	851467	871437	891408	911378	931349	951319	971.29	991.26
Y.SolLin	0.896	0.866	0.836	0.806	0.776	0.746	0.715	0.684	0.651	0.616	0.58	0.54	0.498	0.452	0.403	0.35	0.294	0.235	0.175	0.115	0.056	-0.001	-0.053	-0.1	-0.14	-0.172	-0.196	-0.21	-0.214	-0.209	-0.194	-0.172	-0.144	-0.112	-0.08	-0.048	-0.019	0.005	0.024	0.036	0.04	0.038	0.03	0.016	-0.003	-0.026	-0.051	-0.078	-0.107
Y.LowDash	0.713	0.708	0.697	0.677	0.648	0.612	0.573	0.534	0.496	0.46	0.425	0.388	0.349	0.305	0.256	0.203	0.145	0.085	0.024	-0.036	-0.094	-0.147	-0.195	-0.238	-0.273	-0.3	-0.32	-0.331	-0.332	-0.325	-0.31	-0.288	-0.262	-0.234	-0.204	-0.174	-0.145	-0.119	-0.098	-0.083	-0.077	-0.08	-0.091	-0.111	-0.136	-0.166	-0.198	-0.233	-0.268
Y.HighDash	1079	1024	0.975	0.936	0.905	0.88	0.857	0.833	0.805	0.772	0.735	0.693	0.647	0.599	0.549	0.497	0.443	0.386	0.326	0.266	0.205	0.146	0.089	0.038	-0.007	-0.044	-0.071	-0.089	-0.096	-0.093	-0.079	-0.056	-0.026	0.009	0.044	0.078	0.107	0.13	0.146	0.154	0.158	0.156	0.151	0.142	0.13	0.114	0.096	0.076	0.054
Panel - G
Scatterplot Panel - G
X	4036	3946	3.89	3936	3941	3903	3.74	3.74	3924	3694	3503	3443	3608	3981	2903	2.95	3972	3899	3624	4025	3787	3688	3581	3626	3671	3041	3702	3704	3505	3678	3786	3324	3319	3.09	3.24	3336	3136	3053	2997	2993	3014	2657	3385	2849	3574	3541	3367	3664	3624
Y	1072	0.964	1597	1.65	1523	1245	1267	1847	1.94	1579	1365	0.984	1342	1848	-0.215	-0.337	1193	0.97	0.778	0.22	0.891	0.542	0.991	0.982	0.613	0.862	0.957	1242	1398	1134	1203	0.639	0.462	0.584	1.38	0.182	0.82	1097	0.467	0.803	0.013	-0.194	0.553	0.386	1251	1.07	1.23	1286	0.944
RedLine Panel - G
x	2408	2425	2441	2458	2474	2491	2507	2524	2.54	2557	2573	2.59	2606	2623	2639	2656	2672	2689	2705	2722	2738	2755	2771	2788	2804	2821	2837	2854	2.87	2886	2903	2919	2936	2952	2969	2985	3002	3018	3035	3051	3068	3084	3101	3117	3134	3.15	3167	3183	3.2
Y.SolLin	1063	1026	0.989	0.952	0.916	0.88	0.845	0.81	0.777	0.744	0.713	0.683	0.654	0.626	0.6	0.575	0.552	0.53	0.509	0.489	0.47	0.451	0.434	0.417	0.4	0.385	0.371	0.358	0.347	0.339	0.334	0.333	0.336	0.344	0.356	0.373	0.393	0.416	0.441	0.468	0.495	0.52	0.544	0.565	0.583	0.598	0.609	0.616	0.619
Y.LowDash	0.294	0.314	0.331	0.347	0.36	0.37	0.376	0.378	0.377	0.371	0.362	0.351	0.337	0.323	0.309	0.296	0.285	0.275	0.266	0.257	0.248	0.24	0.231	0.222	0.213	0.205	0.198	0.193	0.189	0.187	0.187	0.189	0.193	0.2	0.211	0.225	0.243	0.264	0.287	0.31	0.334	0.356	0.376	0.392	0.406	0.417	0.425	0.429	0.432
Y.HighDash	1833	1739	1647	1558	1472	1391	1314	1243	1177	1117	1063	1014	0.97	0.929	0.891	0.854	0.819	0.785	0.752	0.721	0.691	0.663	0.637	0.612	0.588	0.565	0.543	0.523	0.505	0.49	0.481	0.477	0.479	0.488	0.502	0.52	0.543	0.568	0.596	0.625	0.655	0.685	0.713	0.738	0.76	0.779	0.793	0.802	0.807
BlueLine Panel - G
x	2408	2425	2441	2458	2474	2491	2507	2524	2.54	2557	2573	2.59	2606	2623	2639	2656	2672	2689	2705	2722	2738	2755	2771	2788	2804	2821	2837	2854	2.87	2886	2903	2919	2936	2952	2969	2985	3002	3018	3035	3051	3068	3084	3101	3117	3134	3.15	3167	3183	3.2
Y.SolLin	1443	1429	1415	1401	1387	1373	1.36	1347	1334	1321	1309	1297	1285	1274	1264	1254	1244	1236	1228	1.22	1213	1207	1202	1197	1193	1.19	1188	1187	1187	1187	1189	1191	1195	1199	1204	1.21	1217	1225	1233	1242	1251	1.26	1269	1279	1289	1298	1308	1317	1326
Y.LowDash	1134	1134	1134	1133	1132	1.13	1127	1124	1.12	1116	1111	1107	1102	1097	1092	1088	1084	1081	1078	1075	1073	1071	1.07	1069	1068	1069	1069	1071	1073	1076	1.08	1084	1089	1095	1101	1108	1116	1124	1133	1142	1151	1161	1.17	1.18	1189	1199	1208	1217	1225
Y.HighDash	1751	1723	1695	1668	1642	1617	1593	1.57	1547	1526	1506	1487	1469	1452	1436	1.42	1405	1391	1377	1365	1354	1343	1334	1326	1318	1312	1307	1303	1.3	1298	1298	1298	1.3	1303	1307	1313	1319	1326	1333	1342	1.35	1359	1369	1378	1388	1398	1407	1417	1427
PurpleLine Panel - G
x	2408	2425	2441	2458	2474	2491	2507	2524	2.54	2557	2573	2.59	2606	2623	2639	2656	2672	2689	2705	2722	2738	2755	2771	2788	2804	2821	2837	2854	2.87	2886	2903	2919	2936	2952	2969	2985	3002	3018	3035	3051	3068	3084	3101	3117	3134	3.15	3167	3183	3.2
Y.SolLin	0.171	0.146	0.121	0.096	0.072	0.047	0.023	-0.001	-0.024	-0.047	-0.07	-0.092	-0.113	-0.134	-0.154	-0.174	-0.192	-0.21	-0.227	-0.244	-0.259	-0.273	-0.286	-0.298	-0.309	-0.319	-0.327	-0.334	-0.339	-0.343	-0.344	-0.343	-0.341	-0.336	-0.33	-0.322	-0.313	-0.304	-0.293	-0.283	-0.273	-0.265	-0.257	-0.251	-0.247	-0.244	-0.242	-0.242	-0.243
Y.LowDash	-0.644	-0.608	-0.574	-0.542	-0.513	-0.487	-0.464	-0.446	-0.433	-0.424	-0.419	-0.42	-0.423	-0.43	-0.438	-0.447	-0.456	-0.465	-0.473	-0.48	-0.487	-0.492	-0.497	-0.501	-0.504	-0.505	-0.505	-0.503	-0.499	-0.495	-0.49	-0.484	-0.479	-0.474	-0.468	-0.462	-0.456	-0.449	-0.443	-0.437	-0.433	-0.43	-0.428	-0.428	-0.429	-0.43	-0.433	-0.436	-0.439
Y.HighDash	0.985	0.9	0.816	0.735	0.656	0.582	0.511	0.445	0.384	0.329	0.28	0.236	0.197	0.162	0.13	0.1	0.071	0.044	0.018	-0.007	-0.031	-0.054	-0.075	-0.095	-0.115	-0.133	-0.15	-0.166	-0.179	-0.191	-0.199	-0.203	-0.203	-0.199	-0.192	-0.183	-0.171	-0.158	-0.144	-0.129	-0.114	-0.1	-0.086	-0.075	-0.065	-0.057	-0.051	-0.048	-0.047
Panel - H
Scatterplot Panel - H
X	2382	2121	1964	1204	0.602	2079	1.23	1623	1987	1255	0.699	1362	0.845	0.845	0.954	1204	1833	1301	1342	2057	0.954	1973	1204	1785	2013	1362	1699	1447	0.477	1663	1748	0.477	0	0	0	0	0	0	0	0	0.301	0.301	1	1146	0	0.301	0	0.301	0.477
Y	1072	0.964	1597	1.65	1523	1245	1267	1847	1.94	1579	1365	0.984	1342	1848	-0.215	-0.337	1193	0.97	0.778	0.22	0.891	0.542	0.991	0.982	0.613	0.862	0.957	1242	1398	1134	1203	0.639	0.462	0.584	1.38	0.182	0.82	1097	0.467	0.803	0.013	-0.194	0.553	0.386	1251	1.07	1.23	1286	0.944
RedLine Panel - H
x	0	0.024	0.048	0.072	0.096	0.12	0.144	0.168	0.192	0.217	0.241	0.265	0.289	0.313	0.337	0.361	0.385	0.409	0.433	0.457	0.481	0.505	0.529	0.553	0.577	0.602	0.626	0.65	0.674	0.698	0.722	0.746	0.77	0.794	0.818	0.842	0.866	0.89	0.914	0.938	0.962	0.986	1011	1035	1059	1083	1107	1131	1155
Y.SolLin	0.878	0.879	0.879	0.88	0.88	0.88	0.879	0.878	0.877	0.876	0.874	0.871	0.867	0.863	0.859	0.853	0.847	0.84	0.832	0.824	0.814	0.804	0.794	0.782	0.77	0.757	0.744	0.73	0.716	0.701	0.687	0.671	0.656	0.641	0.626	0.611	0.597	0.582	0.569	0.556	0.543	0.532	0.521	0.512	0.503	0.496	0.49	0.486	0.482
Y.LowDash	0.597	0.613	0.627	0.64	0.651	0.66	0.667	0.672	0.674	0.676	0.675	0.674	0.671	0.668	0.665	0.66	0.655	0.65	0.643	0.636	0.628	0.62	0.61	0.6	0.59	0.579	0.567	0.556	0.545	0.533	0.521	0.51	0.498	0.486	0.474	0.463	0.451	0.439	0.428	0.417	0.407	0.397	0.388	0.38	0.372	0.365	0.359	0.354	0.35
Y.HighDash	1.16	1145	1132	1119	1108	1099	1092	1085	1.08	1076	1072	1068	1064	1059	1053	1046	1039	1.03	1021	1011	1001	0.989	0.977	0.964	0.95	0.936	0.921	0.904	0.887	0.87	0.852	0.833	0.815	0.796	0.778	0.76	0.742	0.726	0.71	0.694	0.68	0.667	0.655	0.644	0.635	0.628	0.622	0.617	0.614
BlueLine Panel - H
x	0	0.024	0.048	0.072	0.096	0.12	0.144	0.168	0.192	0.217	0.241	0.265	0.289	0.313	0.337	0.361	0.385	0.409	0.433	0.457	0.481	0.505	0.529	0.553	0.577	0.602	0.626	0.65	0.674	0.698	0.722	0.746	0.77	0.794	0.818	0.842	0.866	0.89	0.914	0.938	0.962	0.986	1011	1035	1059	1083	1107	1131	1155
Y.SolLin	1381	1394	1406	1418	1.43	1441	1452	1463	1474	1484	1494	1503	1511	1519	1526	1532	1537	1542	1545	1548	1549	1549	1548	1546	1543	1539	1533	1526	1519	1.51	1501	1.49	1479	1468	1456	1444	1432	1.42	1408	1396	1385	1374	1365	1356	1347	1.34	1334	1329	1325
Y.LowDash	1153	1179	1204	1227	1248	1267	1284	1299	1312	1324	1335	1344	1354	1362	1371	1379	1386	1393	1398	1403	1405	1407	1407	1405	1402	1398	1393	1388	1381	1374	1366	1358	1349	1339	1329	1319	1308	1297	1286	1275	1264	1254	1244	1234	1225	1217	1209	1203	1197
Y.HighDash	1.61	1608	1608	1609	1611	1615	1621	1628	1636	1644	1653	1661	1669	1675	1681	1685	1688	1691	1692	1693	1693	1692	1.69	1687	1684	1679	1673	1665	1656	1646	1635	1623	1.61	1597	1583	1569	1556	1543	1.53	1517	1506	1495	1485	1477	1.47	1464	1459	1456	1454
PurpleLine Panel - H
x	0	0.024	0.048	0.072	0.096	0.12	0.144	0.168	0.192	0.217	0.241	0.265	0.289	0.313	0.337	0.361	0.385	0.409	0.433	0.457	0.481	0.505	0.529	0.553	0.577	0.602	0.626	0.65	0.674	0.698	0.722	0.746	0.77	0.794	0.818	0.842	0.866	0.89	0.914	0.938	0.962	0.986	1011	1035	1059	1083	1107	1131	1155
Y.SolLin	0.28	0.264	0.249	0.233	0.217	0.202	0.186	0.17	0.155	0.139	0.124	0.109	0.094	0.079	0.064	0.05	0.035	0.02	0.006	-0.008	-0.023	-0.037	-0.051	-0.065	-0.079	-0.094	-0.108	-0.122	-0.135	-0.149	-0.163	-0.176	-0.189	-0.202	-0.214	-0.226	-0.237	-0.247	-0.257	-0.266	-0.274	-0.282	-0.288	-0.294	-0.299	-0.302	-0.305	-0.307	-0.309
Y.LowDash	0.022	0.018	0.013	0.007	-0.001	-0.01	-0.02	-0.032	-0.045	-0.059	-0.073	-0.088	-0.103	-0.117	-0.131	-0.145	-0.159	-0.172	-0.185	-0.198	-0.21	-0.223	-0.235	-0.247	-0.259	-0.271	-0.283	-0.294	-0.304	-0.314	-0.324	-0.334	-0.343	-0.352	-0.36	-0.368	-0.376	-0.383	-0.39	-0.395	-0.401	-0.406	-0.41	-0.413	-0.417	-0.419	-0.422	-0.424	-0.425
Y.HighDash	0.538	0.511	0.484	0.459	0.435	0.413	0.392	0.373	0.355	0.338	0.322	0.306	0.29	0.275	0.26	0.244	0.228	0.213	0.197	0.181	0.165	0.149	0.133	0.117	0.101	0.084	0.067	0.05	0.033	0.016	-0.001	-0.018	-0.035	-0.052	-0.068	-0.083	-0.098	-0.112	-0.125	-0.137	-0.148	-0.158	-0.167	-0.174	-0.18	-0.185	-0.189	-0.191	-0.192
Panel - I
Scatterplot Panel - I
X	2567	2555	2481	2684	2728	2554	2604	2436	2678	2519	2.31	2301	2561	2892	1663	1556	2665	2568	2367	2734	2547	2314	2407	2246	2215	1591	2316	2364	2276	2356	2.38	2241	2225	2037	2111	2255	2097	1959	1898	1869	1881	1544	2155	1491	2455	2401	2279	2622	2508
Y	1072	0.964	1597	1.65	1523	1245	1267	1847	1.94	1579	1365	0.984	1342	1848	-0.215	-0.337	1193	0.97	0.778	0.22	0.891	0.542	0.991	0.982	0.613	0.862	0.957	1242	1398	1134	1203	0.639	0.462	0.584	1.38	0.182	0.82	1097	0.467	0.803	0.013	-0.194	0.553	0.386	1251	1.07	1.23	1286	0.944
RedLine Panel - I
x	1176	1193	1211	1228	1245	1263	1.28	1297	1315	1332	1349	1367	1384	1401	1419	1436	1453	1471	1488	1505	1523	1.54	1557	1575	1592	1609	1627	1644	1661	1679	1696	1713	1731	1748	1765	1783	1.8	1817	1835	1852	1869	1887	1904	1921	1939	1956	1973	1991	2008
Y.SolLin	0.691	0.678	0.665	0.651	0.638	0.625	0.612	0.599	0.587	0.574	0.562	0.549	0.537	0.525	0.513	0.502	0.491	0.48	0.469	0.459	0.449	0.439	0.43	0.421	0.413	0.406	0.399	0.393	0.388	0.384	0.381	0.379	0.377	0.377	0.378	0.38	0.384	0.388	0.394	0.401	0.409	0.418	0.429	0.44	0.452	0.466	0.48	0.495	0.511
Y.LowDash	0.306	0.313	0.32	0.326	0.332	0.336	0.34	0.342	0.344	0.345	0.345	0.344	0.342	0.34	0.338	0.335	0.331	0.327	0.322	0.317	0.312	0.306	0.301	0.295	0.289	0.283	0.278	0.273	0.269	0.265	0.262	0.26	0.259	0.258	0.259	0.261	0.264	0.268	0.273	0.28	0.287	0.296	0.306	0.316	0.328	0.34	0.354	0.368	0.383
Y.HighDash	1076	1042	1009	0.977	0.945	0.915	0.885	0.857	0.83	0.804	0.779	0.755	0.732	0.71	0.689	0.669	0.65	0.632	0.615	0.6	0.585	0.572	0.56	0.548	0.538	0.529	0.521	0.514	0.508	0.503	0.5	0.497	0.496	0.496	0.498	0.5	0.504	0.509	0.515	0.522	0.531	0.541	0.552	0.564	0.577	0.591	0.607	0.623	0.64
BlueLine Panel - I
x	1176	1193	1211	1228	1245	1263	1.28	1297	1315	1332	1349	1367	1384	1401	1419	1436	1453	1471	1488	1505	1523	1.54	1557	1575	1592	1609	1627	1644	1661	1679	1696	1713	1731	1748	1765	1783	1.8	1817	1835	1852	1869	1887	1904	1921	1939	1956	1973	1991	2008
Y.SolLin	1406	1394	1382	1.37	1358	1346	1335	1324	1312	1302	1291	1281	1272	1263	1254	1246	1238	1232	1225	1.22	1215	1.21	1207	1204	1202	1.2	1199	1199	1.2	1201	1203	1206	1209	1213	1217	1222	1228	1234	1.24	1247	1254	1261	1268	1276	1284	1292	1.3	1308	1316
Y.LowDash	1162	1163	1163	1163	1162	1.16	1158	1155	1152	1148	1144	1.14	1136	1132	1128	1124	1121	1118	1115	1112	1109	1107	1105	1103	1102	1102	1102	1102	1103	1105	1107	1109	1113	1116	1.12	1125	1131	1136	1143	1.15	1157	1164	1172	1179	1187	1194	1202	1.21	1217
Y.HighDash	1.65	1625	1601	1577	1554	1533	1512	1492	1473	1455	1438	1422	1407	1393	1.38	1367	1356	1345	1336	1328	1.32	1314	1309	1304	1301	1299	1297	1297	1297	1298	1.3	1302	1306	1.31	1314	1319	1325	1331	1337	1343	1.35	1357	1365	1373	1381	1389	1398	1406	1415
PurpleLine Panel - I
x	1176	1193	1211	1228	1245	1263	1.28	1297	1315	1332	1349	1367	1384	1401	1419	1436	1453	1471	1488	1505	1523	1.54	1557	1575	1592	1609	1627	1644	1661	1679	1696	1713	1731	1748	1765	1783	1.8	1817	1835	1852	1869	1887	1904	1921	1939	1956	1973	1991	2008
Y.SolLin	0.017	0.009	0.001	-0.008	-0.016	-0.025	-0.034	-0.043	-0.053	-0.063	-0.074	-0.085	-0.097	-0.109	-0.122	-0.136	-0.15	-0.164	-0.179	-0.194	-0.209	-0.225	-0.239	-0.254	-0.268	-0.281	-0.293	-0.304	-0.314	-0.322	-0.329	-0.335	-0.34	-0.344	-0.346	-0.348	-0.348	-0.348	-0.347	-0.345	-0.342	-0.339	-0.334	-0.329	-0.322	-0.313	-0.303	-0.29	-0.275
Y.LowDash	-0.591	-0.555	-0.521	-0.491	-0.463	-0.44	-0.42	-0.405	-0.394	-0.387	-0.383	-0.381	-0.381	-0.381	-0.383	-0.385	-0.387	-0.39	-0.393	-0.397	-0.402	-0.408	-0.414	-0.422	-0.43	-0.438	-0.446	-0.454	-0.461	-0.467	-0.473	-0.478	-0.482	-0.486	-0.49	-0.492	-0.494	-0.494	-0.494	-0.493	-0.491	-0.49	-0.488	-0.485	-0.48	-0.474	-0.466	-0.455	-0.441
Y.HighDash	0.625	0.573	0.523	0.476	0.431	0.39	0.353	0.319	0.289	0.261	0.236	0.211	0.187	0.163	0.138	0.113	0.087	0.061	0.035	0.008	-0.017	-0.042	-0.065	-0.086	-0.106	-0.124	-0.14	-0.154	-0.167	-0.177	-0.186	-0.193	-0.198	-0.201	-0.203	-0.203	-0.203	-0.201	-0.2	-0.197	-0.193	-0.188	-0.181	-0.173	-0.164	-0.153	-0.14	-0.125	-0.108
Panel - J
Scatterplot Panel - J
X	14899	32399	37598	76895	88023	33.15	74026	52.25	52987	74906	84776	68.63	120674	97875	54572	24004	55121	55964	67955	53847	75035	25725	80552	28442	16929	16093	37074	50.93	78667	44356	41954	115519	116.7	120249	99678	112554	111739	101.64	97272	94343	92262	98063	76147	28511	114078	104969	114.65	124352	111771
Y	1072	0.964	1597	1.65	1523	1245	1267	1847	1.94	1579	1365	0.984	1342	1848	-0.215	-0.337	1193	0.97	0.778	0.22	0.891	0.542	0.991	0.982	0.613	0.862	0.957	1242	1398	1134	1203	0.639	0.462	0.584	1.38	0.182	0.82	1097	0.467	0.803	0.013	-0.194	0.553	0.386	1251	1.07	1.23	1286	0.944
RedLine Panel - J
x	10353	11567	12781	13995	15209	16423	17637	18851	20065	21278	22492	23706	24.92	26134	27348	28562	29776	30.99	32203	33417	34631	35845	37059	38273	39487	40701	41915	43128	44342	45556	46.77	47984	49198	50412	51626	52.84	54053	55267	56481	57695	58909	60123	61337	62551	63765	64978	66192	67406	68.62
Y.SolLin	0.545	0.542	0.54	0.537	0.534	0.532	0.529	0.527	0.524	0.521	0.519	0.517	0.514	0.512	0.51	0.508	0.506	0.504	0.503	0.502	0.502	0.502	0.502	0.503	0.504	0.506	0.509	0.512	0.516	0.52	0.525	0.531	0.537	0.544	0.552	0.56	0.569	0.578	0.588	0.598	0.609	0.62	0.632	0.644	0.657	0.669	0.682	0.695	0.709
Y.LowDash	0.219	0.235	0.251	0.266	0.28	0.293	0.305	0.315	0.324	0.331	0.338	0.343	0.347	0.351	0.353	0.355	0.357	0.358	0.358	0.359	0.359	0.36	0.361	0.363	0.364	0.367	0.369	0.373	0.376	0.381	0.386	0.391	0.398	0.404	0.412	0.419	0.428	0.436	0.446	0.455	0.465	0.475	0.486	0.497	0.509	0.52	0.532	0.544	0.557
Y.HighDash	0.871	0.849	0.828	0.808	0.789	0.77	0.754	0.738	0.724	0.712	0.7	0.69	0.681	0.673	0.666	0.66	0.655	0.651	0.648	0.646	0.644	0.643	0.643	0.643	0.644	0.646	0.648	0.651	0.655	0.659	0.664	0.67	0.677	0.684	0.692	0.7	0.71	0.72	0.73	0.742	0.753	0.765	0.778	0.791	0.805	0.818	0.832	0.846	0.861
BlueLine Panel - J
x	10353	11567	12781	13995	15209	16423	17637	18851	20065	21278	22492	23706	24.92	26134	27348	28562	29776	30.99	32203	33417	34631	35845	37059	38273	39487	40701	41915	43128	44342	45556	46.77	47984	49198	50412	51626	52.84	54053	55267	56481	57695	58909	60123	61337	62551	63765	64978	66192	67406	68.62
Y.SolLin	1142	1151	1.16	1169	1178	1187	1196	1205	1214	1223	1231	1.24	1249	1258	1267	1276	1285	1294	1303	1313	1322	1331	1341	1351	1.36	1.37	1.38	1.39	1.4	1.41	1.42	1.43	1439	1449	1458	1468	1477	1485	1494	1502	1511	1518	1526	1533	1.54	1547	1553	1559	1565
Y.LowDash	0.91	0.932	0.953	0.973	0.993	1012	1031	1048	1065	1.08	1095	1109	1123	1135	1147	1158	1169	1179	1189	1199	1209	1218	1228	1237	1247	1256	1266	1275	1284	1294	1303	1313	1322	1331	1.34	1349	1358	1366	1375	1383	1391	1399	1406	1414	1421	1428	1434	1441	1447
Y.HighDash	1374	1.37	1367	1365	1363	1361	1361	1361	1363	1365	1368	1371	1376	1381	1387	1394	1401	1409	1417	1426	1435	1444	1454	1464	1474	1484	1495	1505	1515	1526	1536	1547	1557	1567	1577	1586	1596	1605	1614	1622	1.63	1638	1646	1653	1.66	1666	1672	1678	1683
PurpleLine Panel - J
x	10353	11567	12781	13995	15209	16423	17637	18851	20065	21278	22492	23706	24.92	26134	27348	28562	29776	30.99	32203	33417	34631	35845	37059	38273	39487	40701	41915	43128	44342	45556	46.77	47984	49198	50412	51626	52.84	54053	55267	56481	57695	58909	60123	61337	62551	63765	64978	66192	67406	68.62
Y.SolLin	-0.148	-0.154	-0.16	-0.166	-0.172	-0.178	-0.183	-0.189	-0.195	-0.201	-0.207	-0.213	-0.218	-0.224	-0.23	-0.235	-0.241	-0.246	-0.252	-0.257	-0.262	-0.267	-0.272	-0.276	-0.28	-0.284	-0.287	-0.29	-0.293	-0.295	-0.296	-0.297	-0.297	-0.297	-0.296	-0.294	-0.292	-0.289	-0.285	-0.281	-0.276	-0.271	-0.265	-0.259	-0.252	-0.245	-0.237	-0.229	-0.22
Y.LowDash	-0.495	-0.485	-0.475	-0.465	-0.456	-0.448	-0.44	-0.433	-0.426	-0.421	-0.416	-0.412	-0.408	-0.405	-0.403	-0.402	-0.4	-0.4	-0.4	-0.4	-0.401	-0.402	-0.404	-0.405	-0.407	-0.408	-0.41	-0.411	-0.413	-0.414	-0.415	-0.416	-0.416	-0.416	-0.416	-0.415	-0.414	-0.413	-0.411	-0.409	-0.406	-0.403	-0.4	-0.396	-0.392	-0.387	-0.382	-0.377	-0.371
Y.HighDash	0.199	0.177	0.155	0.133	0.113	0.092	0.073	0.054	0.036	0.019	0.003	-0.013	-0.028	-0.043	-0.056	-0.069	-0.081	-0.093	-0.104	-0.114	-0.123	-0.132	-0.14	-0.147	-0.154	-0.16	-0.165	-0.169	-0.173	-0.175	-0.177	-0.178	-0.178	-0.177	-0.176	-0.173	-0.169	-0.165	-0.16	-0.153	-0.147	-0.139	-0.13	-0.122	-0.112	-0.102	-0.091	-0.081	-0.069
[truncated: 110 more columns]

## Sheet: SourceDataFig_3
Top Pannel Black Line -
X	-21	-20.5	-20	-19.5	-19	-18.5	-18	-17.5	-17	-16.5	-16	-15.5	-15	-14.5	-14	-13.5	-13	-12.5	-12	-11.5	-11	-10.5	-10	-9.5	-9	-8.5	-8
Y.Points	1001	1014	1048	1024	1021	1005	1007	0.917	0.839	0.877	0.928	0.981	1094	1321	1218	1274	1335	1258	1221	1415	1562	1.6	1728	1754	1846	1.8	1819
Y.SolidLine	1006	1018	1029	1035	1031	1008	0.967	0.917	0.878	0.873	0.919	1009	1121	1218	1274	1285	1272	1.27	1309	1395	1.51	1626	1718	1776	1805	1817	1824
Y.TopDashLin	1083	1067	1.08	1087	1078	1058	1017	0.965	0.927	0.923	0.967	1059	1.17	1266	1324	1334	1.32	1.32	1359	1443	1.56	1676	1766	1827	1856	1867	1901
Y.LowDashLin	0.929	0.968	0.977	0.984	0.983	0.958	0.917	0.869	0.828	0.824	0.871	0.96	1071	1.17	1224	1235	1224	1221	1259	1347	1.46	1576	1671	1724	1753	1768	1747
Top Pannel Blue Line -
X	-12.85	-14.34	-15.59	-17.5	-19.25
Y.Points	0.25	0.33	0.16	0.08	0.05
Y.TopDashLin	0.42	0.47	0.23	0.15	0.1
Y.LowDashLin	0.12	0.21	0.1	0.05	0.01
Top Pannel Red Line -
X	-8	-9	-10	-11	-12	-13	-14	-15	-16	-17	-18	-19	-20
Y	142	101	714	944	747	481	518	370	229	232	276	193	268
Bottom Pannel - Effective Temperature
X	-21	-20.5	-20	-19.5	-19	-18.5	-18	-17.5	-17	-16.5	-16	-15.5	-15	-14.5	-14	-13.5	-13	-12.5	-12	-11.5	-11	-10.5	-10	-9.5	-9	-8.5	-8
Y.Points	11111	11114	11224	11183	11194	11224	11283	11189	11148	11344	11444	11635	11816	12371	12121	12358	12431	12148	12153	12445	12.62	12664	12791	12814	12863	12741	12774
Y.SolLine	11106	11144	11177	11202	11215	11217	11211	11208	11229	11302	11449	11666	11915	12135	12273	12312	12286	12.26	12291	12396	12546	12689	12784	12.82	12815	12792	12766
Y.TopDashLin	11271	11.25	11286	11.31	11316	11322	11317	11.31	11334	11407	11551	11.77	12.02	12237	12378	12417	12388	12365	12396	12497	12651	12794	12885	12929	12923	12897	12931
Y.LowDashLin	10942	11039	11069	11093	11114	11112	11105	11106	11124	11197	11347	11561	11.81	12033	12168	12207	12184	12155	12186	12294	12.44	12584	12683	12712	12706	12686	12602
Bottom Pannel - Potential Evapotraspiration
X	-21	-20.5	-20	-19.5	-19	-18.5	-18	-17.5	-17	-16.5	-16	-15.5	-15	-14.5	-14	-13.5	-13	-12.5	-12	-11.5	-11	-10.5	-10	-9.5	-9	-8.5	-8
Y.Points	444186	447948	457035	459317	458525	454.23	456628	436998	429024	445688	454029	466108	482255	551.15	506566	541134	547745	517895	518478	549361	571506	580184	590741	596271	598544	583193	585301
Y.SolLine	444107	450555	455751	458429	457.81	453938	447835	441619	438393	441508	453088	472439	495493	516.15	529206	533238	531.54	530.27	534856	546906	563.58	579643	590619	594918	593793	589.71	584645
Y.TopDashLin	465.3	464287	469542	472332	470823	467365	461314	454664	451794	454926	466168	485831	508889	529241	542602	546.63	544.62	543688	548257	559951	577.06	593.07	603632	608821	607584	603442	605838
Y.LowDashLin	422914	436824	441959	444525	444798	440511	434356	428574	424992	428.09	440007	459047	482096	503059	515809	519846	518459	516852	521455	533861	550101	566216	577607	581014	580001	575978	563452
Bottom Pannel - Net Primary Productivity
X	-21	-20.5	-20	-19.5	-19	-18.5	-18	-17.5	-17	-16.5	-16	-15.5	-15	-14.5	-14	-13.5	-13	-12.5	-12	-11.5	-11	-10.5	-10	-9.5	-9	-8.5	-8
Y.Points	655693	662575	675973	668819	665.94	647272	648.88	604.3	534704	564903	590218	625955	667334	839923	720999	765146	787638	734047	714833	802755	826802	841.96	858667	869419	879747	850928	862818
Y.SolLine	659108	663671	668.56	671.65	668.01	652695	625205	592478	567713	564689	590297	639676	697367	744517	768379	768644	756818	749058	756905	781495	814423	843992	862284	868533	867321	863932	860.83
Y.TopDashLin	711658	697517	703001	706284	700258	686161	658814	624899	601114	598131	622817	673.05	730751	777065	801764	802018	789337	782.5	790305	813916	848032	877458	894533	903167	901762	897778	913379
Y.LowDashLin	606558	629825	634119	637016	635761	619228	591596	560057	534313	531247	557778	606302	663982	711968	734995	735271	724298	715616	723505	749073	780815	810526	830036	833899	832.88	830086	808.28
Bottom Pannel - Mean Temp Coldest Month
X	-21	-20.5	-20	-19.5	-19	-18.5	-18	-17.5	-17	-16.5	-16	-15.5	-15	-14.5	-14	-13.5	-13	-12.5	-12	-11.5	-11	-10.5	-10	-9.5	-9	-8.5	-8
Y.Points	-11699	-11557	-11307	-11818	-11636	-12341	-12327	-13296	-16.32	-15203	-14125	-12921	-11841	-8931	-10423	-9781	-9125	-9551	-10304	-7715	-6943	-6366	-6.12	-6286	-5524	-6147	-5893
Y.SolLine	-11571	-11624	-11598	-11529	-11609	-12.07	-12972	-14085	-14945	-15098	-14363	-12961	-11402	-10.21	-9652	-9621	-9746	-9635	-9092	-8203	-7242	-6486	-6066	-5933	-5935	-5942	-5914
Y.TopDashLin	-10422	-10892	-10834	-10765	-10906	-11.33	-12229	-13373	-14207	-14359	-13649	-12224	-10664	-9495	-8914	-8884	-9032	-8896	-8354	-7492	-6499	-5746	-5362	-5169	-5171	-5.21	-4765
Y.LowDashLin	-12.72	-12356	-12362	-12292	-12313	-12.81	-13715	-14796	-15683	-15836	-15078	-13698	-12139	-10925	-10389	-10358	-10461	-10373	-9.83	-8915	-7985	-7226	-6.77	-6697	-6.7	-6673	-7062
Bottom Pannel - Temperature Seasonality
X	-21	-20.5	-20	-19.5	-19	-18.5	-18	-17.5	-17	-16.5	-16	-15.5	-15	-14.5	-14	-13.5	-13	-12.5	-12	-11.5	-11	-10.5	-10	-9.5	-9	-8.5	-8
Y.Points	812.22	806305	816184	831808	828211	864252	879107	910743	1038063	1035.75	1010224	997993	987406	962503	989992	1014.06	1004969	967851	1009392	948534	948834	933142	949092	958432	931421	934238	929.15
Y.SolLine	804506	815909	821872	823031	828651	850686	893563	948373	996776	1022295	1020802	1002545	984506	978997	986678	998297	1002749	994957	978221	960524	948576	944112	944257	944534	941813	935527	927.12
Y.TopDashLin	838247	837286	844488	845541	849302	872551	915503	969303	1018565	1044101	1041824	1024302	1006267	1000043	1008439	1020054	1023.77	1016763	1000.01	981454	970516	965978	964908	967043	964429	956904	960.86
Y.LowDashLin	770766	794532	799257	800522	808	828.82	871623	927443	974988	1000489	999781	980787	962745	957.95	964916	976.54	981728	973151	956432	939594	926636	922247	923606	922024	919197	914.15	893379
Bottom Pannel - Total Annual Precipitation
X	-21	-20.5	-20	-19.5	-19	-18.5	-18	-17.5	-17	-16.5	-16	-15.5	-15	-14.5	-14	-13.5	-13	-12.5	-12	-11.5	-11	-10.5	-10	-9.5	-9	-8.5	-8
Y.Points	2825	2826	2829	2828	2822	2809	2803	2782	2744	2751	2757	2769	2776	2853	2787	2817	2818	2781	2769	2799	2793	2.79	2795	2794	2797	2784	2791
Y.SolLine	2827	2827	2828	2826	2821	2.81	2794	2775	2.76	2754	2759	2773	2791	2806	2813	2811	2802	2793	2788	2787	2.79	2793	2794	2794	2792	2.79	2789
Y.TopDashLin	2852	2844	2844	2843	2836	2826	2.81	2791	2776	2.77	2774	2789	2807	2822	2829	2827	2818	2809	2804	2803	2806	2809	2.81	2.81	2808	2807	2814
Y.LowDashLin	2801	2811	2811	2.81	2805	2794	2778	2.76	2744	2738	2743	2757	2775	2791	2797	2795	2787	2777	2772	2771	2774	2777	2779	2777	2776	2774	2763
Bottom Pannel - Precip. Driest Month
X	-21	-20.5	-20	-19.5	-19	-18.5	-18	-17.5	-17	-16.5	-16	-15.5	-15	-14.5	-14	-13.5	-13	-12.5	-12	-11.5	-11	-10.5	-10	-9.5	-9	-8.5	-8
Y.Points	1359	1354	1.36	1352	1343	1323	1319	1282	1241	1241	1249	1253	1259	1335	1277	1314	1327	1298	1291	1325	1334	1.34	1339	1343	1358	1339	1348
Y.SolLine	1.36	1359	1356	1351	1341	1325	1303	1279	1258	1247	1247	1258	1275	1291	1303	1308	1308	1308	1311	1318	1328	1337	1343	1346	1347	1347	1347
Y.TopDashLin	1385	1375	1373	1368	1357	1341	1319	1295	1275	1263	1263	1274	1291	1307	1319	1324	1324	1324	1328	1334	1344	1353	1359	1363	1364	1364	1373
Y.LowDashLin	1334	1342	1.34	1335	1326	1309	1287	1263	1242	1231	1231	1242	1259	1276	1287	1292	1292	1292	1295	1303	1312	1.32	1327	1329	1331	1.33	1321
Bottom Pannel - Precip. Wettest Month
X	-21	-20.5	-20	-19.5	-19	-18.5	-18	-17.5	-17	-16.5	-16	-15.5	-15	-14.5	-14	-13.5	-13	-12.5	-12	-11.5	-11	-10.5	-10	-9.5	-9	-8.5	-8
Y.Points	1971	1971	1975	1976	1969	1961	1957	1938	1908	1916	1924	1937	1938	2018	1945	1976	1975	1927	1909	1936	1.93	1922	1929	1927	1.93	1.92	1927
Y.SolLine	1972	1973	1974	1973	1969	1.96	1948	1934	1923	1.92	1926	1.94	1956	1969	1973	1967	1955	1942	1931	1926	1925	1926	1927	1927	1926	1925	1925
Y.TopDashLin	1999	1991	1991	1.99	1985	1977	1964	1.95	1.94	1937	1943	1956	1973	1985	1989	1984	1972	1958	1948	1942	1942	1943	1943	1944	1943	1943	1952
Y.LowDashLin	1945	1956	1957	1956	1952	1943	1931	1917	1907	1903	1.91	1923	1939	1952	1956	1951	1939	1925	1914	1909	1908	1909	1.91	1909	1909	1908	1898
Bottom Pannel - Precip. Seasonality
X	-21	-20.5	-20	-19.5	-19	-18.5	-18	-17.5	-17	-16.5	-16	-15.5	-15	-14.5	-14	-13.5	-13	-12.5	-12	-11.5	-11	-10.5	-10	-9.5	-9	-8.5	-8
Y.Points	41.73	41773	42006	42421	42277	43521	43653	44434	45477	45823	45842	46408	45533	45737	44938	44656	43837	42082	41082	40543	39822	38767	39285	38973	38563	39.11	39089
Y.SolLine	41.62	41814	42029	42305	42695	43228	43884	44586	45223	45701	45973	46.04	45918	45609	45094	44359	43429	42388	41356	40449	39742	39259	38.98	38863	38863	38934	39038
Y.TopDashLin	42097	42.13	42332	42612	42987	43525	44182	44876	45519	45997	46264	46336	46214	45.9	45.39	44654	43.72	42685	41652	40739	40.04	39556	39272	39.17	39166	39.25	39514
Y.LowDashLin	41144	41499	41726	41999	42402	42931	43587	44296	44927	45405	45682	45744	45622	45318	44798	44063	43138	42092	41.06	40158	39445	38962	38687	38556	38559	38619	38562

## Sheet: SourceDataFig_6
BarPLot Top Panel
X	-21	-20.5	-20	-19.5	-19	-18.5	-18	-17.5	-17	-16.5	-16	-15.5	-15	-14.5	-14	-13.5	-13	-12.5	-12	-11.5	-11	-10.5	-10	-9.5	-9	-8.5	-8
ET	32.9	33.03	31.14	34.19	32.11	29.49	29.27	21.03	15.77	13.5	12.07	8.3	9.67	5.44	9.45	6.63	8.92	16.87	17.44	13.47	12.03	12.83	9.28	9.63	8.2	9.95	8.78
PET	11.03	10.1	8.04	7.16	7.23	9.14	10.26	24.31	31.64	31.22	30.99	31.86	25.32	3.41	18.36	5.83	5.17	10.94	9.87	6.24	3.85	3.17	3.45	2.93	3.76	3.83	4.72
NPP	0.62	0.55	0.47	0.51	0.59	0.63	0.55	0.72	0.97	0.94	0.94	0.81	0.82	0.36	0.77	0.6	0.35	0.51	0.52	0.37	0.41	0.39	0.35	0.32	0.34	0.34	0.38
MCM	5.59	5.76	6.58	6.72	6.46	8.94	8.93	9.73	11.82	11.08	9.75	6.42	8.67	13.75	7.9	12.66	10.77	8.1	7.6	12.09	12.69	12.95	12.81	14.26	13.82	16.05	14.67
TS	10.03	9.66	11.43	10.92	11.74	11.82	13.34	13.25	15.38	17.52	18.56	22.4	23.26	29.43	28.41	35.17	38.11	31.9	36.34	31.38	31.51	30.12	34.06	34.41	30.33	28.52	28.59
TAP	33.38	34.41	36.09	34.46	35.86	33.73	31.84	25.54	19.01	19.95	21.95	23.82	26.31	42.48	28.04	33.13	31.33	24.3	21.14	29.91	29.68	30.07	29.84	29.08	31.97	29.01	31.16
PDM	0.72	0.69	0.71	0.75	0.63	0.73	0.65	0.31	0	0.06	0.13	0.29	0.42	0.85	0.37	0.26	0.21	0.08	0.05	0.05	0.02	0.02	0.02	0.02	0.02	0.02	0
PWM	5.21	5.41	4.99	4.85	5.18	5.32	4.99	5.12	5.41	5.73	5.62	6.1	5.53	3.72	6.62	5.57	4.95	7.25	7	6.4	9.76	10.4	10.05	9.16	11.18	12.16	11.52
PS	0.52	0.38	0.54	0.44	0.21	0.21	0.17	0	0	0	0	0	0	0.57	0.09	0.14	0.19	0.05	0.05	0.1	0.05	0.05	0.13	0.19	0.38	0.13	0.19
PolygonsPlot Bottom Panel - Effective Temperature
X	-21	-20.5	-20	-19.5	-19	-18.5	-18	-17.5	-17	-16.5	-16	-15.5	-15	-14.5	-14	-13.5	-13	-12.5	-12	-11.5	-11	-10.5	-10	-9.5	-9	-8.5	-8
Y.HighDash	3192	3057	3159	3228	3212	3167	3023	2816	2688	2731	3043	3.65	4366	4957	5261	5204	4933	4725	4731	4969	5338	5599	5644	5568	5407	5281	5454
Y.LowDash	1887	2.22	2.3	2365	2412	2333	2186	2.01	1856	1898	2234	2818	3534	4148	4429	4373	4125	3892	3898	4163	4.5	4765	4844	4705	4547	4444	4.15
PolygonsPlot Bottom Panel - Potential Evapotraspiration
X	-21	-20.5	-20	-19.5	-19	-18.5	-18	-17.5	-17	-16.5	-16	-15.5	-15	-14.5	-14	-13.5	-13	-12.5	-12	-11.5	-11	-10.5	-10	-9.5	-9	-8.5	-8
Y.HighDash	3528	3415	3518	3.56	3.47	3.31	3041	2719	2.49	2437	2644	3131	3735	4258	4561	4572	4.4	4269	4307	4547	4.92	5227	5359	5359	5223	5065	5163
Y.LowDash	2122	2502	2605	2639	2607	2421	2149	1855	1602	1548	1777	2244	2848	3391	3674	3685	3533	3.38	3419	3682	4027	4337	4495	4438	4.31	4153	3757
PolygonsPlot Bottom Panel - Net Primary Productivity
X	-21	-20.5	-20	-19.5	-19	-18.5	-18	-17.5	-17	-16.5	-16	-15.5	-15	-14.5	-14	-13.5	-13	-12.5	-12	-11.5	-11	-10.5	-10	-9.5	-9	-8.5	-8
Y.HighDash	5177	5072	5144	5.2	5165	5031	4.74	4358	4048	3922	4044	4389	4789	5076	5171	5062	4.86	4721	4702	4794	4945	5037	5031	4992	4922	4876	5026
Y.LowDash	4.28	4496	4555	4608	4615	4458	4165	3804	3477	3349	3488	3818	4218	4.52	4599	4491	4304	4149	4131	4.24	4.37	4464	4481	4.4	4332	4.3	4129
PolygonsPlot Bottom Panel - Mean Temp Coldest Month
X	-21	-20.5	-20	-19.5	-19	-18.5	-18	-17.5	-17	-16.5	-16	-15.5	-15	-14.5	-14	-13.5	-13	-12.5	-12	-11.5	-11	-10.5	-10	-9.5	-9	-8.5	-8
Y.HighDash	3011	2933	3005	3046	3003	2.88	2622	2281	1997	1.86	1938	2222	2564	2.81	2886	2789	2637	2598	2716	2949	3199	3319	3277	3179	3.08	3049	3232
Y.LowDash	2248	2447	2497	2539	2536	2388	2129	1809	1507	1369	1463	1732	2074	2335	2396	2299	2163	2107	2226	2476	2706	2828	2809	2672	2572	2563	2469
PolygonsPlot Bottom Panel - Temperature Seasonality
X	-21	-20.5	-20	-19.5	-19	-18.5	-18	-17.5	-17	-16.5	-16	-15.5	-15	-14.5	-14	-13.5	-13	-12.5	-12	-11.5	-11	-10.5	-10	-9.5	-9	-8.5	-8
Y.HighDash	5.28	4988	4995	5.1	5149	4993	4454	3639	2872	2404	2351	2626	2.94	3.07	2991	2784	2624	2653	2822	3024	3188	3223	3159	3132	3138	3195	3489
Y.LowDash	4366	4411	4379	4488	4.59	4397	3857	3071	2279	1811	1.78	2034	2348	2499	2399	2192	2053	2059	2229	2456	2591	2628	2.6	2521	2521	2618	2575
PolygonsPlot Bottom Panel - Total Annual Precipitation
X	-21	-20.5	-20	-19.5	-19	-18.5	-18	-17.5	-17	-16.5	-16	-15.5	-15	-14.5	-14	-13.5	-13	-12.5	-12	-11.5	-11	-10.5	-10	-9.5	-9	-8.5	-8
Y.HighDash	2317	2.29	2286	2285	2288	2312	2356	2411	2467	2.5	2501	2474	2434	2.4	2391	2407	2436	2467	2483	2483	2477	2.47	2469	2479	2489	2498	2.53
Y.LowDash	2172	2195	2192	2.19	2199	2.22	2264	2322	2375	2409	2411	2383	2343	2311	2.3	2315	2347	2375	2391	2394	2385	2379	2.38	2384	2395	2403	2385
PolygonsPlot Bottom Panel - Precip. Driest Month
X	-21	-20.5	-20	-19.5	-19	-18.5	-18	-17.5	-17	-16.5	-16	-15.5	-15	-14.5	-14	-13.5	-13	-12.5	-12	-11.5	-11	-10.5	-10	-9.5	-9	-8.5	-8
Y.HighDash	3684	3669	3665	3648	3612	3567	3515	3463	3421	3394	3387	3402	3431	3464	3492	3509	3516	3523	3538	3566	3606	3647	3681	3705	3715	3719	3736
Y.LowDash	3577	3599	3596	3578	3546	3499	3447	3397	3354	3327	3321	3334	3363	3398	3425	3442	3.45	3455	3471	3.5	3538	3579	3615	3635	3646	3648	3628
PolygonsPlot Bottom Panel - Precip. Wettest Month
X	-21	-20.5	-20	-19.5	-19	-18.5	-18	-17.5	-17	-16.5	-16	-15.5	-15	-14.5	-14	-13.5	-13	-12.5	-12	-11.5	-11	-10.5	-10	-9.5	-9	-8.5	-8
Y.HighDash	3538	3497	3502	3.5	3465	3403	3.31	3203	3119	3077	3088	3142	3207	3247	3247	3202	3131	3065	3019	2998	3	3006	3007	3008	3	3001	3055
Y.LowDash	3195	3268	3284	3279	3255	3189	3096	2994	2906	2864	2878	2.93	2994	3038	3035	2.99	2922	2852	2806	2789	2786	2792	2796	2787	2782	2772	2712
PolygonsPlot Bottom Panel - Precip. Seasonality
X	-21	-20.5	-20	-19.5	-19	-18.5	-18	-17.5	-17	-16.5	-16	-15.5	-15	-14.5	-14	-13.5	-13	-12.5	-12	-11.5	-11	-10.5	-10	-9.5	-9	-8.5	-8
Y.HighDash	3707	3705	3709	3715	3723	3732	3.74	3.75	3759	3768	3776	3.78	3778	3.77	3757	3.74	3722	3703	3686	3672	3.66	3652	3646	3643	3642	3644	3651
Y.LowDash	3659	3671	3679	3686	3694	3703	3712	3721	3731	3.74	3747	3751	3.75	3742	3729	3712	3693	3675	3658	3643	3632	3623	3617	3614	3612	3.61	3603

## Sheet: SourceDataSuppFig_1
Top Pannel
X	-21	-20.5	-20	-19.5	-19	-18.5	-18	-17.5	-17	-16.5	-16	-15.5	-15	-14.5	-14	-13.5	-13	-12.5	-12	-11.5	-11	-10.5	-10	-9.5	-9	-8.5	-8
Y.Points	5327	5411	5608	5441	5441	5322	5314	4801	4276	4.49	4784	5101	5663	7125	6316	6625	6892	6432	6106	7325	8076	8291	8876	8973	9566	9.29	9451
Y.SoidLine	5361	5425	5485	5.52	5486	5343	5084	4768	4.52	4.48	4735	5254	5883	6411	6681	6679	6544	6491	6685	7153	7.78	8393	8857	9141	9294	9391	9.48
Y.TopDashLin	5857	5742	5814	5849	5791	5662	5404	5076	4838	4798	5043	5571	6.2	6719	6999	6997	6853	6.81	7003	7.46	8.1	8712	9162	9.47	9623	9708	9976
Y.LowDashLin	4865	5108	5156	5.19	5182	5024	4764	4461	4202	4161	4426	4936	5565	6102	6363	6361	6236	6173	6367	6845	7.46	8074	8553	8811	8965	9075	8984
Bottom Pannel
X	-21	-20.5	-20	-19.5	-19	-18.5	-18	-17.5	-17	-16.5	-16	-15.5	-15	-14.5	-14	-13.5	-13	-12.5	-12	-11.5	-11	-10.5	-10	-9.5	-9	-8.5	-8
Y.Points	0.241	0.243	0.25	0.246	0.244	0.243	0.246	0.233	0.226	0.234	0.243	0.251	0.277	0.312	0.305	0.317	0.339	0.326	0.328	0.355	0.386	0.391	0.429	0.442	0.452	0.446	0.449
Y.SoidLine	0.242	0.244	0.246	0.247	0.247	0.244	0.239	0.234	0.231	0.233	0.242	0.258	0.278	0.298	0.313	0.321	0.325	0.33	0.338	0.354	0.377	0.402	0.424	0.44	0.448	0.45	0.449
Y.TopDashLin	0.255	0.252	0.254	0.255	0.254	0.252	0.248	0.242	0.239	0.241	0.25	0.266	0.286	0.305	0.321	0.329	0.333	0.338	0.346	0.362	0.385	0.41	0.432	0.448	0.457	0.458	0.462
Y.LowDashLin	0.229	0.236	0.238	0.239	0.239	0.236	0.231	0.226	0.223	0.225	0.234	0.25	0.27	0.29	0.305	0.313	0.318	0.321	0.33	0.347	0.369	0.394	0.416	0.432	0.44	0.442	0.437

## Sheet: SourceDataSuppFig_4
BarPLot Top Panel
X	-21	-20.5	-20	-19.5	-19	-18.5	-18	-17.5	-17	-16.5	-16	-15.5	-15	-14.5	-14	-13.5	-13	-12.5	-12	-11.5	-11	-10.5	-10	-9.5	-9	-8.5	-8
ET	36.66	36.52	34.6	35.96	35.2	32.48	32.93	27.72	24.16	22.7	20.88	17.14	16.19	8.28	13.12	9.47	10.85	19.84	18.22	15.09	13.17	14.29	11.62	11.01	10.63	11.73	11.26
PET	7.97	7.83	7.23	6.89	7.68	9.81	10.36	18.78	17.13	17.91	18.3	20.69	17.73	3.84	16.24	4.97	4.28	8.18	8.04	5.93	5.28	4.09	3.03	2.15	2.7	3.46	3.53
NPP	1.28	1.24	1.15	1.19	1.25	1.25	1.23	1.23	1.39	1.3	1.26	1.23	1.12	0.85	1.06	0.95	0.62	0.86	0.78	0.5	0.51	0.46	0.38	0.3	0.36	0.4	0.47
MCM	17.48	17.66	17.03	17.3	15.57	17.11	16.45	16.9	21.41	18.98	18.17	15.75	19.27	21.3	17.55	19.58	17.54	18.16	19	19.11	18.97	17.63	20.01	21.72	21.25	25.5	23.89
TS	6.41	5.9	8.21	7.6	8.51	8.87	9.88	11.27	16.19	18.52	19.43	22.34	22.96	30.76	27.86	37.24	41.43	31.34	36.1	35.29	37.79	38.76	41.42	41	39	33.88	34.6
TAP	30.14	30.79	31.75	31	31.72	30.42	29.07	24.04	19.17	20.14	21.4	22.47	22.51	34.92	23.94	27.71	25.25	21.34	17.49	23.36	23.23	23.42	22.33	23.06	24.85	23.83	24.95
PDM	0	0	0	0	0	0	0	0	0	0	0	0	0	0	0	0	0	0	0	0	0	0	0	0	0	0	0
PWM	0.07	0.07	0.03	0.07	0.07	0.07	0.07	0.07	0.55	0.45	0.55	0.39	0.21	0.06	0.23	0.09	0.03	0.29	0.37	0.1	0.12	0.12	0.11	0.11	0.13	0.13	0.19
PS	0	0	0	0	0	0	0	0	0	0	0	0	0	0	0	0	0	0	0	0.63	0.93	1.22	1.1	0.66	1.08	1.06	1.11
BarPLot Bottom Panel
X	-21	-20.5	-20	-19.5	-19	-18.5	-18	-17.5	-17	-16.5	-16	-15.5	-15	-14.5	-14	-13.5	-13	-12.5	-12	-11.5	-11	-10.5	-10	-9.5	-9	-8.5	-8
ET	25.55	26.21	25.92	29.04	26.34	24.62	24.11	15.6	13.83	11.53	9.43	5.87	6.37	4.92	6.5	4.39	6.96	11.93	13.36	9.55	10.49	9.86	9.56	10.97	8.57	10.24	8.54
PET	12.83	11.41	9.26	7.67	8.27	10.05	11.18	27.62	34.33	32.84	32.47	32.09	27.73	2.57	18.56	7.95	7.12	16.63	16.39	9.24	4.26	2.75	4.68	4.95	5.46	5.57	6.63
NPP	0.31	0.31	0.31	0.31	0.31	0.31	0.31	0.31	0.55	0.49	0.58	0.32	0.3	0.24	0.4	0.29	0.24	0.27	0.29	0.23	0.27	0.27	0.24	0.23	0.23	0.23	0.23
MCM	0	0	0.03	0.31	0.24	0.42	0.07	2.49	5.73	6.25	4.13	0	0	0	0.26	0.34	0	0.05	0.08	0.03	0.51	0.07	0.73	1.13	1.55	1.66	1.45
TS	8	7.79	9.57	9.57	10.11	10.92	12.14	11.1	11.24	12.4	13.78	18.43	18.79	20.73	20.96	22.8	23.7	19.25	22.03	16.68	16.24	11.88	15.82	16.54	11.41	12.92	13.33
TAP	36.24	36.86	38.23	36.94	37.6	35.36	33.79	26.49	20.21	21.34	23.82	26.08	27.89	51.6	29.24	37.32	37.31	25.96	23.02	32.58	31.21	31	30.28	29.31	30.05	27.01	28.99
PDM	1.28	1.34	1.36	1.36	1.32	1.5	1.68	1.67	1.07	1.17	1.55	1.74	1.48	1.96	1.35	1.44	0.99	0.86	0.6	0.6	0.49	0.44	0.4	0.38	0.32	0.28	0.28
PWM	13.86	14.14	13.3	12.79	13.9	15.3	15.42	14.2	12.95	13.86	13.94	15.04	17.01	15.98	22.34	24.83	23	24.71	23.86	30.57	35.99	43.27	37.66	35.75	41.62	41.64	40
PS	1.93	1.93	2.04	2.04	1.91	1.53	1.3	0.51	0.1	0.13	0.29	0.42	0.42	1.99	0.4	0.63	0.67	0.35	0.37	0.52	0.54	0.46	0.62	0.74	0.79	0.45	0.55
